# Supplementary material for: IgA Nephropathy: Epidemiology, Outcomes, and Insights for Primary Glomerulonephritides
Source: J Clin Med. 2026 Mar 7;15(5):2046. doi: 10.3390/jcm15052046 (PMC12986173; doi:10.3390/jcm15052046)
Supplement: Supplementary file 1 [file jcm-15-02046-s001.zip]

Archive with 1 entries (1 files):
- jcm-4179645-supplementary.pdf
